# Supplementary material for: SCANellome: Analysis of the Genomic Diversity of Human and Non-Human Primate Anelloviruses from Metagenomics Data
Source: Viruses. 2023 Jul 19;15(7):1575. doi: 10.3390/v15071575 (PMC10384568; doi:10.3390/v15071575)
Supplement: Supplementary file 1 [file viruses-15-01575-s001.zip › Table S1.xlsx]

## Sheet: dataset-2023
Sample Name	Accession Number	Number of Reads	Reference_length (base pair)	Genome Coverage	% Genome Coverage	Depth (median)	Genus	Species	Host
100	KT163896	23829	2244	2244	100	1056	Alphatorquevirus	Torque_teno_virus_32	Homo_sapiens
	MN779243	21393	1977	1977	100	1084	Samektorquevirus	Torque_teno_hominid_virus_15	Homo_sapiens
	MN768616	14549	2001	2001	100	820	Betatorquevirus	Unclassified-TTMV-002C	Homo_sapiens
	MN776316	21868	1980	1980	100	1098	Gammatorquevirus	Torque_teno_midi_virus_15	Homo_sapiens
	MN770091	22179	2055	2055	100	1077	Yodtorquevirus	Yodtorquevirus_hominid10	Homo_sapiens
	MW660796	24025	2265	2265	100	1058	Alphatorquevirus	Torque_teno_virus_15	Homo_sapiens
	MN766495	24042	2238	2238	100	1070	Alphatorquevirus	Torque_teno_virus_19	Homo_sapiens
	MN773512	21281	1998	1998	100	1063	Hetorquevirus	Torque_teno_hominid_virus_4	Homo_sapiens
	AB041961	23099	2164	2163	99.95	1060	Zetatorquevirus	Torque_teno_douroucouli_virus	Aotes_trivirgatus
	MH649204	21110	1959	1959	100	1074	Betatorquevirus	Torque_teno_mini_virus_12-26	Homo_sapiens
	MN775123	21549	1995	1995	100	1086	Gammatorquevirus	Torque_teno_midi_virus_11	Homo_sapiens
	MN768607	20952	1971	1971	100	1056	Betatorquevirus	Torque_teno_mini_virus_10	Homo_sapiens
	MN767091	23650	2217	2217	100	1070	Alphatorquevirus	Unclassified-TTV-37	Homo_sapiens
	MN768588	21356	1974	1974	100	1075	Betatorquevirus	Torque_teno_mini_virus_20	Homo_sapiens
	MN769774	22112	2019	2019	100	1093	Betatorquevirus	Torque_teno_mini_virus_29	Homo_sapiens
	MN768628	21381	1989	1989	100	1077	Betatorquevirus	Torque_teno_mini_virus_19	Homo_sapiens
	MH648986	21021	2010	2010	100	1080	Betatorquevirus	Torque_teno_mini_virus_25	Homo_sapiens
	MN774969	20898	1977	1977	100	1052	Gammatorquevirus	Unclassified-TTMDV-001D	Homo_sapiens
	MN776224	22013	2010	2010	100	1094	Gammatorquevirus	Torque_teno_midi_virus_1	Homo_sapiens
	KT027941	21865	2028	2028	100	1082	Omegatorquevirus	Torque_teno_hominid_virus_1c	Gorilla
	MN765571	24129	2238	2238	100	1071	Alphatorquevirus	Torque_teno_virus_21/24	Homo_sapiens
	KY462758	21420	1962	1962	100	1091	Betatorquevirus	Torque_teno_mini_virus_1	Homo_sapiens
	MN769231	21510	2013	2013	100	1058	Betatorquevirus	Torque_teno_mini_virus_13	Homo_sapiens
	KP343839	23476	2205	2205	100	1058	Alphatorquevirus	Torque_teno_virus_29	Homo_sapiens
	MN767173	25270	2373	2373	100	1058	Alphatorquevirus	Torque_teno_virus_13	Homo_sapiens
	AB041960	22515	2139	2139	100	1054	Epsilontorquevirus	Torque_teno_tamarin_virus	Saguinus_oedipus
	MN765954	24001	2220	2220	100	1085	Alphatorquevirus	Torque_teno_virus_9/10	Homo_sapiens
	MN780462	21417	1995	1995	100	1070	Lamedtorquevirus	Lamedtorquevirus_hominid11	Homo_sapiens
	MN765238	22814	2202	2202	100	1089	Alphatorquevirus	Torque_teno_virus_31	Homo_sapiens
	MN775913	21282	1989	1989	100	1079	Gammatorquevirus	Torque_teno_midi_virus_12	Homo_sapiens
	MN772755	22395	2043	2043	100	1091	Betatorquevirus	Torque_teno_mini_virus_33	Homo_sapiens
	MN778904	21349	2016	2016	100	1062	Memtorquevirus	Torque_teno_hominid_virus_13	Homo_sapiens
	MZ824803	24665	2298	2298	100	1071	Alphatorquevirus	Torque_teno_virus_1	Homo_sapiens
99	KT163896	23861	2244	2244	100	1063	Alphatorquevirus	Torque_teno_virus_32	Homo_sapiens
	MN768714	20688	1938	1938	100	1066	Betatorquevirus	Unclassified-TTMV-002C	Homo_sapiens
	MN779243	21387	1977	1977	100	1082	Samektorquevirus	Torque_teno_hominid_virus_15	Homo_sapiens
	MN776316	21694	1980	1980	100	1082	Gammatorquevirus	Torque_teno_midi_virus_15	Homo_sapiens
	MN770091	21940	2055	2055	100	1063	Yodtorquevirus	Yodtorquevirus_hominid10	Homo_sapiens
	MW660796	23885	2265	2265	100	1064	Alphatorquevirus	Torque_teno_virus_15	Homo_sapiens
	MN766495	23786	2238	2238	100	1060	Alphatorquevirus	Torque_teno_virus_19	Homo_sapiens
	MN773512	20826	1998	1998	100	1056	Hetorquevirus	Torque_teno_hominid_virus_4	Homo_sapiens
	AB041961	23009	2164	2163	99.95	1058	Zetatorquevirus	Torque_teno_douroucouli_virus	Aotes_trivirgatus
	MH649204	20869	1959	1959	100	1067	Betatorquevirus	Torque_teno_mini_virus_12-26	Homo_sapiens
	MN775123	21333	1995	1995	100	1080	Gammatorquevirus	Torque_teno_midi_virus_11	Homo_sapiens
	MN768607	20872	1971	1971	100	1057	Betatorquevirus	Torque_teno_mini_virus_10	Homo_sapiens
	MN767091	23206	2217	2217	100	1059	Alphatorquevirus	Unclassified-TTV-37	Homo_sapiens
	MN768588	21264	1974	1974	100	1089.5	Betatorquevirus	Torque_teno_mini_virus_20	Homo_sapiens
	MN769774	22138	2019	2019	100	1088	Betatorquevirus	Torque_teno_mini_virus_29	Homo_sapiens
	MN768628	21375	1989	1989	100	1081	Betatorquevirus	Torque_teno_mini_virus_19	Homo_sapiens
	MH648986	20421	2010	2010	100	1072	Betatorquevirus	Torque_teno_mini_virus_25	Homo_sapiens
	MN774969	20670	1977	1977	100	1048	Gammatorquevirus	Unclassified-TTMDV-001D	Homo_sapiens
	MN776224	21811	2010	2010	100	1090	Gammatorquevirus	Torque_teno_midi_virus_1	Homo_sapiens
	KT027941	21561	2028	2028	100	1069	Omegatorquevirus	Torque_teno_hominid_virus_1c	Gorilla
	MN765571	23896	2238	2238	100	1070	Alphatorquevirus	Torque_teno_virus_21/24	Homo_sapiens
	KY462758	21275	1962	1962	100	1086	Betatorquevirus	Torque_teno_mini_virus_1	Homo_sapiens
	MN769231	21812	2013	2013	100	1075	Betatorquevirus	Torque_teno_mini_virus_13	Homo_sapiens
	KP343839	23271	2205	2205	100	1049	Alphatorquevirus	Torque_teno_virus_29	Homo_sapiens
	MN767173	24709	2373	2373	100	1051	Alphatorquevirus	Torque_teno_virus_13	Homo_sapiens
	AB041960	22493	2139	2139	100	1053	Epsilontorquevirus	Torque_teno_tamarin_virus	Saguinus_oedipus
	MN765954	23775	2220	2220	100	1088	Alphatorquevirus	Torque_teno_virus_9/10	Homo_sapiens
	MN780462	21238	1995	1995	100	1067	Lamedtorquevirus	Lamedtorquevirus_hominid11	Homo_sapiens
	MN765238	22504	2202	2202	100	1084	Alphatorquevirus	Torque_teno_virus_31	Homo_sapiens
	MN775913	21201	1989	1989	100	1078	Gammatorquevirus	Torque_teno_midi_virus_12	Homo_sapiens
	MN772755	22388	2043	2043	100	1098	Betatorquevirus	Torque_teno_mini_virus_33	Homo_sapiens
	MN778904	21266	2016	2016	100	1058	Memtorquevirus	Torque_teno_hominid_virus_13	Homo_sapiens
	MZ824803	24262	2298	2298	100	1070	Alphatorquevirus	Torque_teno_virus_1	Homo_sapiens
98	KT163896	22496	2244	2244	100	1032	Alphatorquevirus	Torque_teno_virus_32	Homo_sapiens
	MN779243	20830	1977	1977	100	1064	Samektorquevirus	Torque_teno_hominid_virus_15	Homo_sapiens
	MN768616	14675	2001	1997	99.8	838	Betatorquevirus	Unclassified-TTMV-002C	Homo_sapiens
	MN776316	20889	1980	1980	100	1072	Gammatorquevirus	Torque_teno_midi_virus_15	Homo_sapiens
	MN770091	21017	2055	2055	100	1055	Yodtorquevirus	Yodtorquevirus_hominid10	Homo_sapiens
	MW660796	24041	2265	2265	100	1055	Alphatorquevirus	Torque_teno_virus_15	Homo_sapiens
	MN766495	22443	2238	2238	100	1072	Alphatorquevirus	Torque_teno_virus_19	Homo_sapiens
	MN773512	20246	1998	1998	100	1050	Hetorquevirus	Torque_teno_hominid_virus_4	Homo_sapiens
	AB041961	22348	2164	2163	99.95	1055	Zetatorquevirus	Torque_teno_douroucouli_virus	Aotes_trivirgatus
	MH649204	19472	1959	1959	100	1052	Betatorquevirus	Torque_teno_mini_virus_12-26	Homo_sapiens
	MN775123	20602	1995	1995	100	1069	Gammatorquevirus	Torque_teno_midi_virus_11	Homo_sapiens
	MN768607	19971	1971	1971	100	1047	Betatorquevirus	Torque_teno_mini_virus_10	Homo_sapiens
	MN767091	23361	2217	2216	99.95	1059	Alphatorquevirus	Unclassified-TTV-37	Homo_sapiens
	MN768588	20768	1974	1974	100	1068	Betatorquevirus	Torque_teno_mini_virus_20	Homo_sapiens
	MN769774	21138	2019	2019	100	1073	Betatorquevirus	Torque_teno_mini_virus_29	Homo_sapiens
	MN768628	20923	1989	1989	100	1071	Betatorquevirus	Torque_teno_mini_virus_19	Homo_sapiens
	MH648986	19401	2010	2010	100	1051	Betatorquevirus	Torque_teno_mini_virus_25	Homo_sapiens
	MN774969	20050	1977	1977	100	1045	Gammatorquevirus	Unclassified-TTMDV-001D	Homo_sapiens
	MN776224	20624	2010	2009	99.95	1073	Gammatorquevirus	Torque_teno_midi_virus_1	Homo_sapiens
	KT027941	20057	2028	2028	100	1067	Omegatorquevirus	Torque_teno_hominid_virus_1c	Gorilla
	MN765571	22877	2238	2238	100	1044	Alphatorquevirus	Torque_teno_virus_21/24	Homo_sapiens
	KY462758	20091	1962	1962	100	1076	Betatorquevirus	Torque_teno_mini_virus_1	Homo_sapiens
	MN769231	21190	2013	2013	100	1067	Betatorquevirus	Torque_teno_mini_virus_13	Homo_sapiens
	KP343839	22654	2205	2205	100	1033	Alphatorquevirus	Torque_teno_virus_29	Homo_sapiens
	MN767173	23867	2373	2373	100	1036	Alphatorquevirus	Torque_teno_virus_13	Homo_sapiens
	AB041960	21966	2139	2139	100	1040	Epsilontorquevirus	Torque_teno_tamarin_virus	Saguinus_oedipus
	MN765954	23408	2220	2220	100	1080	Alphatorquevirus	Torque_teno_virus_9/10	Homo_sapiens
	MN780462	19459	1995	1995	100	1052	Lamedtorquevirus	Lamedtorquevirus_hominid11	Homo_sapiens
	MN765238	22416	2202	2200	99.91	1079	Alphatorquevirus	Torque_teno_virus_31	Homo_sapiens
	MN775913	21162	1989	1989	100	1077	Gammatorquevirus	Torque_teno_midi_virus_12	Homo_sapiens
	MN772755	22215	2043	2043	100	1085	Betatorquevirus	Torque_teno_mini_virus_33	Homo_sapiens
	MN778904	20972	2016	2014	99.9	1051	Memtorquevirus	Torque_teno_hominid_virus_13	Homo_sapiens
	MZ824803	24470	2298	2298	100	1058.5	Alphatorquevirus	Torque_teno_virus_1	Homo_sapiens
97	KT163896	20723	2244	2244	100	1021	Alphatorquevirus	Torque_teno_virus_32	Homo_sapiens
	MN768714	19790	1938	1938	100	1064	Betatorquevirus	Unclassified-TTMV-002C	Homo_sapiens
	MN779243	19635	1977	1977	100	1061	Samektorquevirus	Torque_teno_hominid_virus_15	Homo_sapiens
	MN776316	18188	1980	1980	100	1038	Gammatorquevirus	Torque_teno_midi_virus_15	Homo_sapiens
	MN770091	20665	2055	2055	100	1026	Yodtorquevirus	Yodtorquevirus_hominid10	Homo_sapiens
	MW660796	22805	2265	2265	100	1040	Alphatorquevirus	Torque_teno_virus_15	Homo_sapiens
	MN766495	22390	2238	2238	100	1050	Alphatorquevirus	Torque_teno_virus_19	Homo_sapiens
	MN773512	18880	1998	1993	99.75	1024	Hetorquevirus	Torque_teno_hominid_virus_4	Homo_sapiens
	AB041961	21586	2164	2163	99.95	1035	Zetatorquevirus	Torque_teno_douroucouli_virus	Aotes_trivirgatus
	MH649204	20271	1959	1959	100	1062	Betatorquevirus	Torque_teno_mini_virus_12-26	Homo_sapiens
	MN775123	20466	1995	1995	100	1058	Gammatorquevirus	Torque_teno_midi_virus_11	Homo_sapiens
	MN768607	19961	1971	1971	100	1047	Betatorquevirus	Torque_teno_mini_virus_10	Homo_sapiens
	MN767091	23007	2217	2217	100	1056	Alphatorquevirus	Unclassified-TTV-37	Homo_sapiens
	MN768588	19695	1974	1974	100	1058	Betatorquevirus	Torque_teno_mini_virus_20	Homo_sapiens
	MN769774	20411	2019	2016	99.85	1080	Betatorquevirus	Torque_teno_mini_virus_29	Homo_sapiens
	MN768628	19645	1989	1989	100	1052	Betatorquevirus	Torque_teno_mini_virus_19	Homo_sapiens
	MH648986	19291	2010	2007	99.85	1051	Betatorquevirus	Torque_teno_mini_virus_25	Homo_sapiens
	MN774969	18739	1977	1972	99.75	1022	Gammatorquevirus	Unclassified-TTMDV-001D	Homo_sapiens
	MN776224	20493	2010	2010	100	1066	Gammatorquevirus	Torque_teno_midi_virus_1	Homo_sapiens
	KT027941	20131	2028	2028	100	1050	Omegatorquevirus	Torque_teno_hominid_virus_1c	Gorilla
	MN765571	21678	2238	2225	99.42	1056	Alphatorquevirus	Torque_teno_virus_21/24	Homo_sapiens
	KY462758	18486	1962	1962	100	1052	Betatorquevirus	Torque_teno_mini_virus_1	Homo_sapiens
	MN769231	18314	2013	2013	100	1037	Betatorquevirus	Torque_teno_mini_virus_13	Homo_sapiens
	KP343839	21412	2205	2205	100	1023	Alphatorquevirus	Torque_teno_virus_29	Homo_sapiens
	MN767173	22813	2373	2373	100	1029	Alphatorquevirus	Torque_teno_virus_13	Homo_sapiens
	AB041960	20847	2139	2139	100	1028	Epsilontorquevirus	Torque_teno_tamarin_virus	Saguinus_oedipus
	MN765954	23470	2220	2220	100	1073	Alphatorquevirus	Torque_teno_virus_9/10	Homo_sapiens
	MN780462	20473	1995	1995	100	1054	Lamedtorquevirus	Lamedtorquevirus_hominid11	Homo_sapiens
	MN765238	21114	2202	2202	100	1058	Alphatorquevirus	Torque_teno_virus_31	Homo_sapiens
	MN775913	20382	1989	1989	100	1065	Gammatorquevirus	Torque_teno_midi_virus_12	Homo_sapiens
	MN772755	19978	2043	2043	100	1053	Betatorquevirus	Torque_teno_mini_virus_33	Homo_sapiens
	MN778904	20607	2016	2016	100	1045	Memtorquevirus	Torque_teno_hominid_virus_13	Homo_sapiens
	MZ824803	21247	2298	2296	99.91	1018	Alphatorquevirus	Torque_teno_virus_1	Homo_sapiens
96	KT163896	19965	2244	2244	100	946	Alphatorquevirus	Torque_teno_virus_32	Homo_sapiens
	MN768714	17129	1938	1938	100	1005	Betatorquevirus	Unclassified-TTMV-002C	Homo_sapiens
	MN779243	17704	1977	1953	98.79	1022	Samektorquevirus	Torque_teno_hominid_virus_15	Homo_sapiens
	MN776316	20075	1980	1980	100	1045.5	Gammatorquevirus	Torque_teno_midi_virus_15	Homo_sapiens
	MN770091	17724	2055	2055	100	929	Yodtorquevirus	Yodtorquevirus_hominid10	Homo_sapiens
	MW660796	18316	2265	2232	98.54	982	Alphatorquevirus	Torque_teno_virus_15	Homo_sapiens
	MN766495	19832	2238	2237	99.96	997.5	Alphatorquevirus	Torque_teno_virus_19	Homo_sapiens
	MN773512	17651	1998	1998	100	1001	Hetorquevirus	Torque_teno_hominid_virus_4	Homo_sapiens
	AB041961	18434	2164	2163	99.95	998	Zetatorquevirus	Torque_teno_douroucouli_virus	Aotes_trivirgatus
	MH649204	16515	1959	1959	100	938	Betatorquevirus	Torque_teno_mini_virus_12-26	Homo_sapiens
	MN775123	17097	1995	1995	100	979	Gammatorquevirus	Torque_teno_midi_virus_11	Homo_sapiens
	MN768607	17872	1971	1971	100	1004	Betatorquevirus	Torque_teno_mini_virus_10	Homo_sapiens
	MN767091	20245	2217	2214	99.86	1022	Alphatorquevirus	Unclassified-TTV-37	Homo_sapiens
	MN768588	18639	1974	1954	98.99	1021	Betatorquevirus	Torque_teno_mini_virus_20	Homo_sapiens
	MN769774	16565	2019	2019	100	870	Betatorquevirus	Torque_teno_mini_virus_29	Homo_sapiens
	MN768628	18135	1989	1980	99.55	1035	Betatorquevirus	Torque_teno_mini_virus_19	Homo_sapiens
	MH648986	17468	2010	2010	100	951	Betatorquevirus	Torque_teno_mini_virus_25	Homo_sapiens
	MN774969	16121	1977	1976	99.95	960	Gammatorquevirus	Unclassified-TTMDV-001D	Homo_sapiens
	MN776224	16677	2010	2003	99.65	972.5	Gammatorquevirus	Torque_teno_midi_virus_1	Homo_sapiens
	KT027941	19278	2028	2028	100	992	Omegatorquevirus	Torque_teno_hominid_virus_1c	Gorilla
	MN765571	19736	2238	2238	100	999	Alphatorquevirus	Torque_teno_virus_21/24	Homo_sapiens
	KY462758	17290	1962	1957	99.75	1004	Betatorquevirus	Torque_teno_mini_virus_1	Homo_sapiens
	MN769231	18754	2013	2006	99.65	1024	Betatorquevirus	Torque_teno_mini_virus_13	Homo_sapiens
	KP343839	20302	2205	2205	100	1007	Alphatorquevirus	Torque_teno_virus_29	Homo_sapiens
	MN767173	18620	2373	2373	100	865	Alphatorquevirus	Torque_teno_virus_13	Homo_sapiens
	AB041960	15891	2139	2139	100	881	Epsilontorquevirus	Torque_teno_tamarin_virus	Saguinus_oedipus
	MN765954	19106	2220	2217	99.86	973	Alphatorquevirus	Torque_teno_virus_9/10	Homo_sapiens
	MN780462	19418	1995	1992	99.85	1018	Lamedtorquevirus	Lamedtorquevirus_hominid11	Homo_sapiens
	MN765238	17374	2202	2202	100	868	Alphatorquevirus	Torque_teno_virus_31	Homo_sapiens
	MN775913	13654	1989	1912	96.13	854	Gammatorquevirus	Torque_teno_midi_virus_12	Homo_sapiens
	MN772755	18479	2043	2043	100	1042	Betatorquevirus	Torque_teno_mini_virus_33	Homo_sapiens
	MN778904	16062	2016	1999	99.16	911	Memtorquevirus	Torque_teno_hominid_virus_13	Homo_sapiens
	MZ824803	20363	2298	2298	100	934	Alphatorquevirus	Torque_teno_virus_1	Homo_sapiens
95	KT163896	13201	2244	2185	97.37	599.5	Alphatorquevirus	Torque_teno_virus_32	Homo_sapiens
	MN768714	16407	1938	1871	96.54	1006.5	Betatorquevirus	Unclassified-TTMV-002C	Homo_sapiens
	MN779243	16857	1977	1972	99.75	893	Samektorquevirus	Torque_teno_hominid_virus_15	Homo_sapiens
	MN776316	14733	1980	1978	99.9	862.5	Gammatorquevirus	Torque_teno_midi_virus_15	Homo_sapiens
	MN770091	18027	2055	2055	100	933	Yodtorquevirus	Yodtorquevirus_hominid10	Homo_sapiens
	MW660796	18222	2265	2265	100	861	Alphatorquevirus	Torque_teno_virus_15	Homo_sapiens
	MN766495	17677	2238	2238	100	888	Alphatorquevirus	Torque_teno_virus_19	Homo_sapiens
	MN773512	16999	1998	1998	100	924	Hetorquevirus	Torque_teno_hominid_virus_4	Homo_sapiens
	AB041961	14800	2164	2071	95.7	796	Zetatorquevirus	Torque_teno_douroucouli_virus	Aotes_trivirgatus
	MH649204	16190	1959	1950	99.54	878	Betatorquevirus	Torque_teno_mini_virus_12-26	Homo_sapiens
	MN775123	13452	1995	1829	91.68	788	Gammatorquevirus	Torque_teno_midi_virus_11	Homo_sapiens
	MN768607	13554	1971	1971	100	783	Betatorquevirus	Torque_teno_mini_virus_10	Homo_sapiens
	MN767091	16724	2217	2165	97.65	915	Alphatorquevirus	Unclassified-TTV-37	Homo_sapiens
	MN768588	15690	1974	1916	97.06	956.5	Betatorquevirus	Torque_teno_mini_virus_20	Homo_sapiens
	MN769774	14317	2019	2019	100	742	Betatorquevirus	Torque_teno_mini_virus_29	Homo_sapiens
	MN768628	13840	1989	1936	97.34	772	Betatorquevirus	Torque_teno_mini_virus_19	Homo_sapiens
	MH648986	14035	2010	1937	96.37	780	Betatorquevirus	Torque_teno_mini_virus_25	Homo_sapiens
	MN774969	13535	1977	1857	93.93	744	Gammatorquevirus	Unclassified-TTMDV-001D	Homo_sapiens
	MN776224	17586	2010	1983	98.66	964	Gammatorquevirus	Torque_teno_midi_virus_1	Homo_sapiens
	KT027941	14556	2028	2002	98.72	781.5	Omegatorquevirus	Torque_teno_hominid_virus_1c	Gorilla
	MN765571	18258	2238	2202	98.39	956	Alphatorquevirus	Torque_teno_virus_21/24	Homo_sapiens
	KY462758	14591	1962	1914	97.55	777	Betatorquevirus	Torque_teno_mini_virus_1	Homo_sapiens
	MN769231	15870	2013	2013	100	965	Betatorquevirus	Torque_teno_mini_virus_13	Homo_sapiens
	KP343839	17733	2205	2096	95.06	929	Alphatorquevirus	Torque_teno_virus_29	Homo_sapiens
	MN767173	18375	2373	2290	96.5	923	Alphatorquevirus	Torque_teno_virus_13	Homo_sapiens
	AB041960	18412	2139	2039	95.32	1006	Epsilontorquevirus	Torque_teno_tamarin_virus	Saguinus_oedipus
	MN765954	11180	2220	2033	91.58	477	Alphatorquevirus	Torque_teno_virus_9/10	Homo_sapiens
	MN780462	15583	1995	1994	99.95	861	Lamedtorquevirus	Lamedtorquevirus_hominid11	Homo_sapiens
	MN765238	14811	2202	2119	96.23	707	Alphatorquevirus	Torque_teno_virus_31	Homo_sapiens
	MN775913	16525	1989	1974	99.25	855	Gammatorquevirus	Torque_teno_midi_virus_12	Homo_sapiens
	MN772755	18352	2043	2043	100	1013	Betatorquevirus	Torque_teno_mini_virus_33	Homo_sapiens
	MN778904	13513	2016	1963	97.37	765	Memtorquevirus	Torque_teno_hominid_virus_13	Homo_sapiens
	MZ824803	17468	2298	2187	95.17	871	Alphatorquevirus	Torque_teno_virus_1	Homo_sapiens
94	KT163896	15553	2244	2203	98.17	780.5	Alphatorquevirus	Torque_teno_virus_32	Homo_sapiens
	MN768714	13055	1938	1829	94.38	720	Betatorquevirus	Unclassified-TTMV-002C	Homo_sapiens
	MN779243	11816	1977	1904	96.31	663	Samektorquevirus	Torque_teno_hominid_virus_15	Homo_sapiens
	MN776316	14608	1980	1889	95.4	897.5	Gammatorquevirus	Torque_teno_midi_virus_15	Homo_sapiens
	MN770091	14302	2055	1982	96.45	748	Yodtorquevirus	Yodtorquevirus_hominid10	Homo_sapiens
	MW660796	12859	2265	2159	95.32	619	Alphatorquevirus	Torque_teno_virus_15	Homo_sapiens
	MN766495	15972	2238	2201	98.35	777.5	Alphatorquevirus	Torque_teno_virus_19	Homo_sapiens
	MN773512	12063	1998	1852	92.69	699	Hetorquevirus	Torque_teno_hominid_virus_4	Homo_sapiens
	AB041961	13379	2164	1934	89.37	726.5	Zetatorquevirus	Torque_teno_douroucouli_virus	Aotes_trivirgatus
	MH649204	11255	1959	1865	95.2	553	Betatorquevirus	Torque_teno_mini_virus_12-26	Homo_sapiens
	MN775123	15326	1995	1947	97.59	819	Gammatorquevirus	Torque_teno_midi_virus_11	Homo_sapiens
	MN768607	15453	1971	1939	98.38	930	Betatorquevirus	Torque_teno_mini_virus_10	Homo_sapiens
	MN767091	13691	2217	2190	98.78	590	Alphatorquevirus	Unclassified-TTV-37	Homo_sapiens
	MN768588	9824	1974	1756	88.96	469	Betatorquevirus	Torque_teno_mini_virus_20	Homo_sapiens
	MN769774	12644	2019	1880	93.12	612	Betatorquevirus	Torque_teno_mini_virus_29	Homo_sapiens
	MN768628	13476	1989	1959	98.49	781	Betatorquevirus	Torque_teno_mini_virus_19	Homo_sapiens
	MH648986	14555	2010	1929	95.97	878.5	Betatorquevirus	Torque_teno_mini_virus_25	Homo_sapiens
	MN774969	12381	1977	1792	90.64	685	Gammatorquevirus	Unclassified-TTMDV-001D	Homo_sapiens
	MN776224	11916	2010	1959	97.46	600	Gammatorquevirus	Torque_teno_midi_virus_1	Homo_sapiens
	KT027941	12348	2028	1998	98.52	647.5	Omegatorquevirus	Torque_teno_hominid_virus_1c	Gorilla
	MN765571	12561	2238	2137	95.49	563	Alphatorquevirus	Torque_teno_virus_21/24	Homo_sapiens
	KY462758	10316	1962	1858	94.7	510.5	Betatorquevirus	Torque_teno_mini_virus_1	Homo_sapiens
	MN769231	10371	2013	1768	87.83	549	Betatorquevirus	Torque_teno_mini_virus_13	Homo_sapiens
	KP343839	13515	2205	2098	95.15	687	Alphatorquevirus	Torque_teno_virus_29	Homo_sapiens
	MN767173	13393	2373	2354	99.2	566	Alphatorquevirus	Torque_teno_virus_13	Homo_sapiens
	AB041960	14022	2139	1957	91.49	716	Epsilontorquevirus	Torque_teno_tamarin_virus	Saguinus_oedipus
	MN765954	15202	2220	2118	95.41	760	Alphatorquevirus	Torque_teno_virus_9/10	Homo_sapiens
	MN780462	12171	1995	1995	100	575	Lamedtorquevirus	Lamedtorquevirus_hominid11	Homo_sapiens
	MN765238	10937	2202	1953	88.69	377	Alphatorquevirus	Torque_teno_virus_31	Homo_sapiens
	MN775913	14547	1989	1904	95.73	869	Gammatorquevirus	Torque_teno_midi_virus_12	Homo_sapiens
	MN772755	15782	2043	1981	96.97	900	Betatorquevirus	Torque_teno_mini_virus_33	Homo_sapiens
	MN778904	13890	2016	1959	97.17	829	Memtorquevirus	Torque_teno_hominid_virus_13	Homo_sapiens
	MZ824803	15668	2298	2295	99.87	747	Alphatorquevirus	Torque_teno_virus_1	Homo_sapiens
93	KT163896	13026	2244	2174	96.88	589	Alphatorquevirus	Torque_teno_virus_32	Homo_sapiens
	MN768714	5492	1938	1556	80.29	210.5	Betatorquevirus	Unclassified-TTMV-002C	Homo_sapiens
	MN779243	9452	1977	1807	91.4	507	Samektorquevirus	Torque_teno_hominid_virus_15	Homo_sapiens
	MN776316	6589	1980	1620	81.82	316	Gammatorquevirus	Torque_teno_midi_virus_15	Homo_sapiens
	MN770091	11078	2055	2017	98.15	545	Yodtorquevirus	Yodtorquevirus_hominid10	Homo_sapiens
	MW660796	11214	2265	2022	89.27	503	Alphatorquevirus	Torque_teno_virus_15	Homo_sapiens
	MN766495	10537	2238	2150	96.07	433	Alphatorquevirus	Torque_teno_virus_19	Homo_sapiens
	MN773512	10158	1998	1803	90.24	485.5	Hetorquevirus	Torque_teno_hominid_virus_4	Homo_sapiens
	AB041961	5969	2164	1859	85.91	100	Zetatorquevirus	Torque_teno_douroucouli_virus	Aotes_trivirgatus
	MH649204	11685	1959	1942	99.13	576	Betatorquevirus	Torque_teno_mini_virus_12-26	Homo_sapiens
	MN775123	11004	1995	1764	88.42	586	Gammatorquevirus	Torque_teno_midi_virus_11	Homo_sapiens
	MN768607	9405	1971	1751	88.84	456	Betatorquevirus	Torque_teno_mini_virus_10	Homo_sapiens
	MN767091	9424	2217	1863	84.03	369	Alphatorquevirus	Unclassified-TTV-37	Homo_sapiens
	MN768588	10272	1974	1724	87.34	575	Betatorquevirus	Torque_teno_mini_virus_20	Homo_sapiens
	MN769774	10086	2019	1900	94.11	455	Betatorquevirus	Torque_teno_mini_virus_29	Homo_sapiens
	MN768628	9475	1989	1790	89.99	462	Betatorquevirus	Torque_teno_mini_virus_19	Homo_sapiens
	MH648986	10814	2010	1964	97.71	494.5	Betatorquevirus	Torque_teno_mini_virus_25	Homo_sapiens
	MN774969	8833	1977	1683	85.13	441	Gammatorquevirus	Unclassified-TTMDV-001D	Homo_sapiens
	MN776224	7858	2010	1521	75.67	340	Gammatorquevirus	Torque_teno_midi_virus_1	Homo_sapiens
	KT027941	8494	2028	1820	89.74	318	Omegatorquevirus	Torque_teno_hominid_virus_1c	Gorilla
	MN765571	11608	2238	2112	94.37	480	Alphatorquevirus	Torque_teno_virus_21/24	Homo_sapiens
	KY462758	13748	1962	1877	95.67	766	Betatorquevirus	Torque_teno_mini_virus_1	Homo_sapiens
	MN769231	12059	2013	1816	90.21	634	Betatorquevirus	Torque_teno_mini_virus_13	Homo_sapiens
	KP343839	15427	2205	2125	96.37	770	Alphatorquevirus	Torque_teno_virus_29	Homo_sapiens
	MN767173	11635	2373	2023	85.25	505	Alphatorquevirus	Torque_teno_virus_13	Homo_sapiens
	AB041960	13097	2139	1946	90.98	700	Epsilontorquevirus	Torque_teno_tamarin_virus	Saguinus_oedipus
	MN765954	14582	2220	2169	97.7	734	Alphatorquevirus	Torque_teno_virus_9/10	Homo_sapiens
	MN780462	11913	1995	1899	95.19	636	Lamedtorquevirus	Lamedtorquevirus_hominid11	Homo_sapiens
	MN765238	9698	2202	1920	87.19	413.5	Alphatorquevirus	Torque_teno_virus_31	Homo_sapiens
	MN775913	11064	1989	1874	94.22	523	Gammatorquevirus	Torque_teno_midi_virus_12	Homo_sapiens
	MN772755	9752	2043	1911	93.54	453	Betatorquevirus	Torque_teno_mini_virus_33	Homo_sapiens
	MN778904	10671	2016	1731	85.86	557	Memtorquevirus	Torque_teno_hominid_virus_13	Homo_sapiens
	MZ824803	13792	2298	2127	92.56	644	Alphatorquevirus	Torque_teno_virus_1	Homo_sapiens
92	KT163896	8312	2244	2064	91.98	361	Alphatorquevirus	Torque_teno_virus_32	Homo_sapiens
	MN768714	8592	1938	1771	91.38	412	Betatorquevirus	Unclassified-TTMV-002C	Homo_sapiens
	MN779243	10833	1977	1641	83	634	Samektorquevirus	Torque_teno_hominid_virus_15	Homo_sapiens
	MN776316	9498	1980	1606	81.11	454.5	Gammatorquevirus	Torque_teno_midi_virus_15	Homo_sapiens
	MN770091	10139	2055	1877	91.34	494	Yodtorquevirus	Yodtorquevirus_hominid10	Homo_sapiens
	MW660796	11441	2265	1875	82.78	506	Alphatorquevirus	Torque_teno_virus_15	Homo_sapiens
	MN766495	10509	2238	1823	81.46	491	Alphatorquevirus	Torque_teno_virus_19	Homo_sapiens
	MN773512	9411	1998	1674	83.78	392	Hetorquevirus	Torque_teno_hominid_virus_4	Homo_sapiens
	AB041961	9751	2164	1933	89.33	448	Zetatorquevirus	Torque_teno_douroucouli_virus	Aotes_trivirgatus
	MH649204	9346	1959	1881	96.02	497	Betatorquevirus	Torque_teno_mini_virus_12-26	Homo_sapiens
	MN775123	11591	1995	1994	99.95	520	Gammatorquevirus	Torque_teno_midi_virus_11	Homo_sapiens
	MN768607	8934	1971	1743	88.43	436	Betatorquevirus	Torque_teno_mini_virus_10	Homo_sapiens
	MN767091	8476	2217	1934	87.24	271	Alphatorquevirus	Unclassified-TTV-37	Homo_sapiens
	MN768588	5894	1974	1489	75.43	212.5	Betatorquevirus	Torque_teno_mini_virus_20	Homo_sapiens
	MN769774	6712	2019	1690	83.7	138	Betatorquevirus	Torque_teno_mini_virus_29	Homo_sapiens
	MN768628	5924	1989	1411	70.94	180	Betatorquevirus	Torque_teno_mini_virus_19	Homo_sapiens
	MH648986	6899	2010	1382	68.76	229.5	Betatorquevirus	Torque_teno_mini_virus_25	Homo_sapiens
	MN774969	5658	1977	1399	70.76	9	Gammatorquevirus	Unclassified-TTMDV-001D	Homo_sapiens
	MN776224	10570	2010	1859	92.49	534	Gammatorquevirus	Torque_teno_midi_virus_1	Homo_sapiens
	KT027941	10217	2028	1760	86.79	490	Omegatorquevirus	Torque_teno_hominid_virus_1c	Gorilla
	MN765571	6173	2238	1594	71.22	127	Alphatorquevirus	Torque_teno_virus_21/24	Homo_sapiens
	KY462758	10022	1962	1709	87.1	539	Betatorquevirus	Torque_teno_mini_virus_1	Homo_sapiens
	MN769231	8005	2013	1651	82.02	348	Betatorquevirus	Torque_teno_mini_virus_13	Homo_sapiens
	KP343839	10497	2205	1928	87.44	536	Alphatorquevirus	Torque_teno_virus_29	Homo_sapiens
	MN767173	6514	2373	1847	77.83	27	Alphatorquevirus	Torque_teno_virus_13	Homo_sapiens
	AB041960	4895	2139	1891	88.41	106	Epsilontorquevirus	Torque_teno_tamarin_virus	Saguinus_oedipus
	MN765954	13189	2220	2118	95.41	581	Alphatorquevirus	Torque_teno_virus_9/10	Homo_sapiens
	MN780462	9208	1995	1733	86.87	402	Lamedtorquevirus	Lamedtorquevirus_hominid11	Homo_sapiens
	MN765238	10729	2202	1911	86.78	460	Alphatorquevirus	Torque_teno_virus_31	Homo_sapiens
	MN775913	7426	1989	1794	90.2	335	Gammatorquevirus	Torque_teno_midi_virus_12	Homo_sapiens
	MN772755	7656	2043	1637	80.13	335	Betatorquevirus	Torque_teno_mini_virus_33	Homo_sapiens
	MN778904	8242	2016	1810	89.78	372	Memtorquevirus	Torque_teno_hominid_virus_13	Homo_sapiens
	MZ824803	11552	2298	2236	97.3	438.5	Alphatorquevirus	Torque_teno_virus_1	Homo_sapiens
91	KT163896	10265	2244	1868	83.24	499	Alphatorquevirus	Torque_teno_virus_32	Homo_sapiens
	MN768714	4863	1938	1176	60.68	35	Betatorquevirus	Unclassified-TTMV-002C	Homo_sapiens
	MN779243	7934	1977	1526	77.19	350	Samektorquevirus	Torque_teno_hominid_virus_15	Homo_sapiens
	MN776316	6494	1980	1650	83.33	250	Gammatorquevirus	Torque_teno_midi_virus_15	Homo_sapiens
	MN770091	7229	2055	1483	72.17	281	Yodtorquevirus	Yodtorquevirus_hominid10	Homo_sapiens
	MW660796	10907	2265	2065	91.17	498	Alphatorquevirus	Torque_teno_virus_15	Homo_sapiens
	MN766495	6464	2238	1474	65.86	185.5	Alphatorquevirus	Torque_teno_virus_19	Homo_sapiens
	MN773512	5063	1998	1523	76.23	122	Hetorquevirus	Torque_teno_hominid_virus_4	Homo_sapiens
	AB041961	5783	2164	1717	79.34	213	Zetatorquevirus	Torque_teno_douroucouli_virus	Aotes_trivirgatus
	MH649204	5357	1959	1633	83.36	97	Betatorquevirus	Torque_teno_mini_virus_12-26	Homo_sapiens
	MN775123	3996	1995	1531	76.74	63	Gammatorquevirus	Torque_teno_midi_virus_11	Homo_sapiens
	MN768607	7005	1971	1547	78.49	225	Betatorquevirus	Torque_teno_mini_virus_10	Homo_sapiens
	MN767091	5384	2217	1427	64.37	64	Alphatorquevirus	Unclassified-TTV-37	Homo_sapiens
	MN768588	6306	1974	1570	79.53	276	Betatorquevirus	Torque_teno_mini_virus_20	Homo_sapiens
	MN769774	7301	2019	1330	65.87	159	Betatorquevirus	Torque_teno_mini_virus_29	Homo_sapiens
	MN768628	1971	1989	1154	58.02	1	Betatorquevirus	Torque_teno_mini_virus_19	Homo_sapiens
	MH648986	7085	2010	1494	74.33	269	Betatorquevirus	Torque_teno_mini_virus_25	Homo_sapiens
	MN774969	4594	1977	1418	71.72	58	Gammatorquevirus	Unclassified-TTMDV-001D	Homo_sapiens
	MN776224	8758	2010	1357	67.51	377	Gammatorquevirus	Torque_teno_midi_virus_1	Homo_sapiens
	KT027941	8386	2028	1762	86.88	351.5	Omegatorquevirus	Torque_teno_hominid_virus_1c	Gorilla
	MN765571	5775	2238	1618	72.3	172	Alphatorquevirus	Torque_teno_virus_21/24	Homo_sapiens
	KY462758	4190	1962	1401	71.41	42	Betatorquevirus	Torque_teno_mini_virus_1	Homo_sapiens
	MN769231	4310	2013	1274	63.29	114	Betatorquevirus	Torque_teno_mini_virus_13	Homo_sapiens
	KP343839	4614	2205	1531	69.43	2	Alphatorquevirus	Torque_teno_virus_29	Homo_sapiens
	AB041960	6556	2139	1539	71.95	198	Epsilontorquevirus	Torque_teno_tamarin_virus	Saguinus_oedipus
	MN765954	6457	2220	1797	80.95	211	Alphatorquevirus	Torque_teno_virus_9/10	Homo_sapiens
	MN780462	8276	1995	1763	88.37	406	Lamedtorquevirus	Lamedtorquevirus_hominid11	Homo_sapiens
	MN765238	5662	2202	1519	68.98	194	Alphatorquevirus	Torque_teno_virus_31	Homo_sapiens
	MN775913	4030	1989	1164	58.52	62	Gammatorquevirus	Torque_teno_midi_virus_12	Homo_sapiens
	MN772755	5249	2043	1631	79.83	15	Betatorquevirus	Torque_teno_mini_virus_33	Homo_sapiens
	MN778904	7019	2016	1596	79.17	212	Memtorquevirus	Torque_teno_hominid_virus_13	Homo_sapiens
	MZ824803	5329	2298	1516	65.97	91	Alphatorquevirus	Torque_teno_virus_1	Homo_sapiens
	KT163896	10265	2244	1868	83.24	499	Alphatorquevirus	Torque_teno_virus_32	Homo_sapiens
	MN768714	4863	1938	1176	60.68	35	Betatorquevirus	Unclassified-TTMV-002C	Homo_sapiens
	MN779243	7934	1977	1526	77.19	350	Samektorquevirus	Torque_teno_hominid_virus_15	Homo_sapiens
	MN776316	6494	1980	1650	83.33	250	Gammatorquevirus	Torque_teno_midi_virus_15	Homo_sapiens
	MN770091	7229	2055	1483	72.17	281	Yodtorquevirus	Yodtorquevirus_hominid10	Homo_sapiens
	MW660796	10907	2265	2065	91.17	498	Alphatorquevirus	Torque_teno_virus_15	Homo_sapiens
	MN766495	6464	2238	1474	65.86	185.5	Alphatorquevirus	Torque_teno_virus_19	Homo_sapiens
	MN773512	5063	1998	1523	76.23	122	Hetorquevirus	Torque_teno_hominid_virus_4	Homo_sapiens
	AB041961	5783	2164	1717	79.34	213	Zetatorquevirus	Torque_teno_douroucouli_virus	Aotes_trivirgatus
	MH649204	5357	1959	1633	83.36	97	Betatorquevirus	Torque_teno_mini_virus_12-26	Homo_sapiens
	MN775123	3996	1995	1531	76.74	63	Gammatorquevirus	Torque_teno_midi_virus_11	Homo_sapiens
	MN768607	7005	1971	1547	78.49	225	Betatorquevirus	Torque_teno_mini_virus_10	Homo_sapiens
	MN767091	5384	2217	1427	64.37	64	Alphatorquevirus	Unclassified-TTV-37	Homo_sapiens
	MN768588	6306	1974	1570	79.53	276	Betatorquevirus	Torque_teno_mini_virus_20	Homo_sapiens
	MN769774	7301	2019	1330	65.87	159	Betatorquevirus	Torque_teno_mini_virus_29	Homo_sapiens
	MN768628	1971	1989	1154	58.02	1	Betatorquevirus	Torque_teno_mini_virus_19	Homo_sapiens
	MH648986	7085	2010	1494	74.33	269	Betatorquevirus	Torque_teno_mini_virus_25	Homo_sapiens
	MN774969	4594	1977	1418	71.72	58	Gammatorquevirus	Unclassified-TTMDV-001D	Homo_sapiens
	MN776224	8758	2010	1357	67.51	377	Gammatorquevirus	Torque_teno_midi_virus_1	Homo_sapiens
	KT027941	8386	2028	1762	86.88	351.5	Omegatorquevirus	Torque_teno_hominid_virus_1c	Gorilla
	MN765571	5775	2238	1618	72.3	172	Alphatorquevirus	Torque_teno_virus_21/24	Homo_sapiens
	KY462758	4190	1962	1401	71.41	42	Betatorquevirus	Torque_teno_mini_virus_1	Homo_sapiens
	MN769231	4310	2013	1274	63.29	114	Betatorquevirus	Torque_teno_mini_virus_13	Homo_sapiens
	KP343839	4614	2205	1531	69.43	2	Alphatorquevirus	Torque_teno_virus_29	Homo_sapiens
	AB041960	6556	2139	1539	71.95	198	Epsilontorquevirus	Torque_teno_tamarin_virus	Saguinus_oedipus
	MN765954	6457	2220	1797	80.95	211	Alphatorquevirus	Torque_teno_virus_9/10	Homo_sapiens
	MN780462	8276	1995	1763	88.37	406	Lamedtorquevirus	Lamedtorquevirus_hominid11	Homo_sapiens
	MN765238	5662	2202	1519	68.98	194	Alphatorquevirus	Torque_teno_virus_31	Homo_sapiens
	MN775913	4030	1989	1164	58.52	62	Gammatorquevirus	Torque_teno_midi_virus_12	Homo_sapiens
	MN772755	5249	2043	1631	79.83	15	Betatorquevirus	Torque_teno_mini_virus_33	Homo_sapiens
	MN778904	7019	2016	1596	79.17	212	Memtorquevirus	Torque_teno_hominid_virus_13	Homo_sapiens
	MZ824803	5329	2298	1516	65.97	91	Alphatorquevirus	Torque_teno_virus_1	Homo_sapiens
90	KT163896	8439	2244	1958	87.25	380	Alphatorquevirus	Torque_teno_virus_32	Homo_sapiens
	MN768714	4717	1938	1361	70.23	106.5	Betatorquevirus	Unclassified-TTMV-002C	Homo_sapiens
	MN779243	8143	1977	1516	76.68	371	Samektorquevirus	Torque_teno_hominid_virus_15	Homo_sapiens
	MN776316	6266	1980	1384	69.9	227	Gammatorquevirus	Torque_teno_midi_virus_15	Homo_sapiens
	MN770091	4505	2055	1204	58.59	77	Yodtorquevirus	Yodtorquevirus_hominid10	Homo_sapiens
	MW660796	3613	2265	1401	61.85	71	Alphatorquevirus	Torque_teno_virus_15	Homo_sapiens
	MN766495	3676	2238	1281	57.24	1	Alphatorquevirus	Torque_teno_virus_19	Homo_sapiens
	MN773512	2614	1998	1241	62.11	1	Hetorquevirus	Torque_teno_hominid_virus_4	Homo_sapiens
	AB041961	5962	2164	1302	60.17	143	Zetatorquevirus	Torque_teno_douroucouli_virus	Aotes_trivirgatus
	MH649204	6832	1959	1519	77.54	229	Betatorquevirus	Torque_teno_mini_virus_12-26	Homo_sapiens
	MN775123	3597	1995	1246	62.46	23	Gammatorquevirus	Torque_teno_midi_virus_11	Homo_sapiens
	MN768607	4552	1971	1297	65.8	2	Betatorquevirus	Torque_teno_mini_virus_10	Homo_sapiens
	MN769774	4960	2019	1389	68.8	129	Betatorquevirus	Torque_teno_mini_virus_29	Homo_sapiens
	MN768628	1584	1989	1138	57.21	1	Betatorquevirus	Torque_teno_mini_virus_19	Homo_sapiens
	MH648986	5652	2010	1502	74.73	147.5	Betatorquevirus	Torque_teno_mini_virus_25	Homo_sapiens
	MN774969	6454	1977	1307	66.11	140	Gammatorquevirus	Unclassified-TTMDV-001D	Homo_sapiens
	MN776224	5003	2010	1298	64.58	8.5	Gammatorquevirus	Torque_teno_midi_virus_1	Homo_sapiens
	KT027941	4762	2028	1285	63.36	2	Omegatorquevirus	Torque_teno_hominid_virus_1c	Gorilla
	MN765571	5586	2238	1729	77.26	133.5	Alphatorquevirus	Torque_teno_virus_21/24	Homo_sapiens
	MN769231	5263	2013	1192	59.22	3	Betatorquevirus	Torque_teno_mini_virus_13	Homo_sapiens
	KP343839	7467	2205	1913	86.76	287	Alphatorquevirus	Torque_teno_virus_29	Homo_sapiens
	AB041960	1207	2139	1259	58.86	1	Epsilontorquevirus	Torque_teno_tamarin_virus	Saguinus_oedipus
	MN765954	5124	2220	1574	70.9	110	Alphatorquevirus	Torque_teno_virus_9/10	Homo_sapiens
	MN780462	3266	1995	1108	55.54	1	Lamedtorquevirus	Lamedtorquevirus_hominid11	Homo_sapiens
	MN765238	7311	2202	1420	64.49	188	Alphatorquevirus	Torque_teno_virus_31	Homo_sapiens
	MN775913	5471	1989	1483	74.56	136	Gammatorquevirus	Torque_teno_midi_virus_12	Homo_sapiens
	MN772755	2622	2043	1186	58.05	1	Betatorquevirus	Torque_teno_mini_virus_33	Homo_sapiens
	MN778904	3870	2016	1214	60.22	5	Memtorquevirus	Torque_teno_hominid_virus_13	Homo_sapiens
	MZ824803	4275	2298	1306	56.83	1	Alphatorquevirus	Torque_teno_virus_1	Homo_sapiens
89	KT163896	3552	2244	1322	58.91	34	Alphatorquevirus	Torque_teno_virus_32	Homo_sapiens
	MN768714	5050	1938	1173	60.53	65	Betatorquevirus	Unclassified-TTMV-002C	Homo_sapiens
	MN776316	3890	1980	1264	63.84	51	Gammatorquevirus	Torque_teno_midi_virus_15	Homo_sapiens
	MN770091	3308	2055	1579	76.84	14	Yodtorquevirus	Yodtorquevirus_hominid10	Homo_sapiens
	MN766495	6363	2238	1674	74.8	200	Alphatorquevirus	Torque_teno_virus_19	Homo_sapiens
	AB041961	5743	2164	1347	62.25	79.5	Zetatorquevirus	Torque_teno_douroucouli_virus	Aotes_trivirgatus
	MN775123	4904	1995	1324	66.37	104	Gammatorquevirus	Torque_teno_midi_virus_11	Homo_sapiens
	MN768607	4752	1971	1476	74.89	175	Betatorquevirus	Torque_teno_mini_virus_10	Homo_sapiens
	MN767091	4696	2217	1152	51.96	1	Alphatorquevirus	Unclassified-TTV-37	Homo_sapiens
	MN768588	4431	1974	1248	63.22	3	Betatorquevirus	Torque_teno_mini_virus_20	Homo_sapiens
	MN769774	4516	2019	1248	61.81	3	Betatorquevirus	Torque_teno_mini_virus_29	Homo_sapiens
	MN765571	6181	2238	1693	75.65	98.5	Alphatorquevirus	Torque_teno_virus_21/24	Homo_sapiens
	KY462758	2790	1962	1023	52.14	1	Betatorquevirus	Torque_teno_mini_virus_1	Homo_sapiens
	MN769231	3722	2013	1421	70.59	38	Betatorquevirus	Torque_teno_mini_virus_13	Homo_sapiens
	KP343839	2170	2205	1300	58.96	1	Alphatorquevirus	Torque_teno_virus_29	Homo_sapiens
	MN765954	2889	2220	1152	51.89	1	Alphatorquevirus	Torque_teno_virus_9/10	Homo_sapiens
	MN780462	3346	1995	1099	55.09	1	Lamedtorquevirus	Lamedtorquevirus_hominid11	Homo_sapiens
	MN765238	4703	2202	1517	68.89	43	Alphatorquevirus	Torque_teno_virus_31	Homo_sapiens
	MZ824803	2976	2298	1284	55.87	2	Alphatorquevirus	Torque_teno_virus_1	Homo_sapiens
88	MN780462	3919	1995	1143	57.29	1	Lamedtorquevirus	Lamedtorquevirus_hominid11	Homo_sapiens
	MH648986	3265	2010	1115	55.47	2	Betatorquevirus	Torque_teno_mini_virus_25	Homo_sapiens
	MN768628	3686	1989	1067	53.65	1	Betatorquevirus	Torque_teno_mini_virus_19	Homo_sapiens
	MN775123	3531	1995	1402	70.28	18	Gammatorquevirus	Torque_teno_midi_virus_11	Homo_sapiens
	MN768607	3245	1971	1160	58.85	1	Betatorquevirus	Torque_teno_mini_virus_10	Homo_sapiens
	MN765238	2833	2202	1169	53.09	1	Alphatorquevirus	Torque_teno_virus_31	Homo_sapiens
	KP343839	4525	2205	1313	59.55	1	Alphatorquevirus	Torque_teno_virus_29	Homo_sapiens
	MN778904	1620	2016	1034	51.29	1	Memtorquevirus	Torque_teno_hominid_virus_13	Homo_sapiens
	MN766495	2754	2238	1135	50.71	1	Alphatorquevirus	Torque_teno_virus_19	Homo_sapiens
