# Supplementary material for: SCANellome: Analysis of the Genomic Diversity of Human and Non-Human Primate Anelloviruses from Metagenomics Data
Source: Viruses. 2023 Jul 19;15(7):1575. doi: 10.3390/v15071575 (PMC10384568; doi:10.3390/v15071575)
Supplement: Supplementary file 1 [file viruses-15-01575-s001.zip › Table S2.xlsx]

## Sheet: new
Sample Name	SCANellome			Concordance	Results from [17]
	Number of Reads	% Genome Coverage	SPECIES		SPECIES
325	42304	100	Torque_teno_virus_31	yes	Torque teno virus 31
	1141	95.17	Torque_teno_virus_3	yes	Torque teno virus 3
	11346	100	Torque_teno_virus_5	yes	Torque teno virus 5
	6677	95.98	Torque_teno_virus_21/24	yes	Torque teno virus 21	Torque teno virus 24
	5755	93.81	Torque_teno_virus_18	yes	Torque teno virus 18
	321343	100	Torque_teno_virus_20	yes	Torque teno virus 20
	973	98.78	Torque_teno_virus_13	yes	Torque teno virus 13
	1391	100	Torque_teno_virus_19	yes	Torque teno virus 19
	5282	99.83	Torque_teno_virus_16	yes	Torque teno virus 16
	295	92.07	Torque_teno_virus_37	yes	Torque teno virus 37
	57511	98.7	Torque_teno_virus_7	yes	Torque teno virus 39
	1377	99.37	Torque_teno_virus_9/10	yes	Torque teno virus 11	Torque teno virus 12
	2460	96.66	Torque_teno_virus_29	yes	Torque teno virus 29	Torque teno virus 28
347	16304	100	Torque_teno_virus_20	yes	Torque teno virus 20	Torque teno virus 44
	15570	97.84	Torque_teno_virus_3	yes	Torque teno virus 3
	46734	100	Torque_teno_virus_21/24	yes	Torque teno virus 21	Torque teno virus 24	Torque teno virus 22
	41770	87.7	Torque_teno_virus_5	yes	Torque teno virus 5
	38746	100	Torque_teno_virus_13	yes	Torque teno virus 13
	4264	97.01	Torque_teno_virus_1	yes	Torque teno virus 1
	6537	96.86	Torque_teno_virus_37	yes	Torque teno virus 37
	3251	95.47	Torque_teno_virus_9/10	yes	Torque teno virus 11	Torque teno virus 12
	31034	89.58	Torque_teno_virus_29	yes	Torque teno virus 29
	2759	70.63	Torque_teno_virus_27	yes	Torque teno virus 27
319	7150	100	Torque_teno_virus_19	yes	Torque teno virus 19
	9766	88.9	Torque_teno_virus_3	yes	Torque teno virus 3
	17344	100	Torque_teno_virus_21/24	yes	Torque teno virus 21	Torque teno virus 24	Torque teno virus 22
	10457	97.27	Torque_teno_virus_18	yes	Torque teno virus 18
	21965	100	Torque_teno_virus_13	yes	Torque teno virus 13
	5756	92.88	Torque_teno_virus_20	yes	Torque teno virus 20	Torque teno virus 44
	147	54.39	Torque_teno_virus_16	no
	1210	76.77	Torque_teno_virus_37	yes	Torque teno virus 37
	1698	99.82	Torque_teno_virus_9/10	yes	Torque teno virus 11
	977850	100	Torque_teno_virus_7	yes	Torque teno virus 8
	3674	93.02	Torque_teno_virus_15	yes	Torque teno virus 15
	3183	93.22	Torque_teno_virus_5	yes	Torque teno virus 5
	1965	95.18	Torque_teno_virus_29	yes	Torque teno virus 29	Torque teno virus 28
326	1210	92.22	Torque_teno_virus_3	yes	Torque teno virus 3
	642	89.46	Torque_teno_virus_9/10	yes	Torque teno virus 12
	1462	98.96	Torque_teno_virus_21/24	yes	Torque teno virus 21	Torque teno virus 24
	777	75.18	Torque_teno_virus_19	yes	Torque teno virus 19
	3057	97.42	Torque_teno_virus_20	yes	Torque teno virus 44
	536175	100	Torque_teno_virus_7	yes	Torque teno virus 8
	1864	71.43	Torque_teno_virus_13	yes	Torque teno virus 13
340	161	62.96	Torque_teno_virus_5	no
	943	100	Torque_teno_virus_20	yes	Torque teno virus 20	Torque teno virus 44
	1186	83.47	Torque_teno_virus_19	yes	Torque teno virus 19
	471	89.94	Torque_teno_virus_16	yes	Torque teno virus 16
	1365	92.99	Torque_teno_virus_18	yes	Torque teno virus 18
826	1926	78.88	Torque_teno_virus_13	yes	Torque teno virus 13
	17600	100	Torque_teno_virus_15	yes	Torque teno virus 15
	6059	88.32	Torque_teno_virus_16	yes	Torque teno virus 16
	3976	99.57	Torque_teno_virus_17	yes	Torque teno virus 17
	4458	97.94	Torque_teno_virus_18	yes	Torque teno virus 18
	3305	99.91	Torque_teno_virus_19	yes	Torque teno virus 19
	10199	97.96	Torque_teno_virus_21/24	yes	Torque teno virus 21	Torque teno virus 22
	1145	73.71	Torque_teno_virus_3	yes	Torque teno virus 3
	13481	100	Torque_teno_virus_37	yes	Torque teno virus 37
	45496	100	Torque_teno_virus_38	yes	Torque teno virus 38
	1581	96.32	Torque_teno_virus_9/10	yes	Torque teno virus 10	Torque teno virus 11	Torque teno virus 12
833	1829	99.4	Torque_teno_virus_13	yes	Torque teno virus 13
	1311	79.56	Torque_teno_virus_18	yes	Torque teno virus 18
	13346	83.38	Torque_teno_virus_20	yes	Torque teno virus 20
	5792	100	Torque_teno_virus_29	yes	Torque teno virus 29	Torque teno virus 28
	715	89.53	Torque_teno_virus_3	yes	Torque teno virus 3
	356	80.17	Torque_teno_virus_5	yes	Torque teno virus 5
	2412	74.17	Torque_teno_virus_7	no
	591	70.5	Torque_teno_virus_9/10	yes	Torque teno virus 11	Torque teno virus 12
854	1405	100	Torque_teno_virus_21/24	yes	Torque teno virus 21	Torque teno virus 24
	2030	100	Torque_teno_virus_29	yes	Torque teno virus 28
	807	78.8	Torque_teno_virus_5	yes	Torque teno virus 5
	25529	100	Torque_teno_virus_7	yes	Torque teno virus 8
	576	94.71	Torque_teno_virus_9/10	yes	Torque teno virus 11
814	47109	100	Torque_teno_virus_19	yes	Torque teno virus 19
	4367	99.74	Torque_teno_virus_29	yes	Torque teno virus 29
821	3483	98.79	Torque_teno_virus_1	yes	Torque teno virus 1
	8049	97.25	Torque_teno_virus_13	yes	Torque teno virus 13
	18345	76.94	Torque_teno_virus_15	yes	Torque teno virus 15
	1945	80.46	Torque_teno_virus_16	yes	Torque teno virus 16
	9868	88.24	Torque_teno_virus_18	yes	Torque teno virus 18
	20470	100	Torque_teno_virus_19	yes	Torque teno virus 19
	680242	100	Torque_teno_virus_20	yes	Torque teno virus 20
	9133	97.36	Torque_teno_virus_21/24	yes	Torque teno virus 24	Torque teno virus 22	Torque teno virus 46
	985	53.12	Torque_teno_virus_29	no
	10625	73.19	Torque_teno_virus_3	yes	Torque teno virus 3
	8649	95.03	Torque_teno_virus_37	yes	Torque teno virus 37
	4969	67.92	Torque_teno_virus_42	yes	Torque teno virus 42
	6581	100	Torque_teno_virus_7	yes	Torque teno virus 8	Torque teno virus 39
	1869	75.9	Torque_teno_virus_9/10	yes	Torque teno virus 9	Torque teno virus 10
